# Supplementary material for: Metabolic Profile and Pathological Alterations in the Muscle of Patients with Early-Stage Amyotrophic Lateral Sclerosis
Source: Biomedicines. 2022 Jun 2;10(6):1307. doi: 10.3390/biomedicines10061307 (PMC9220134; doi:10.3390/biomedicines10061307)
Supplement: Supplementary file 1 [file biomedicines-10-01307-s001.zip]

Archive with 1 entries (1 files):
- biomedicines-1713771-supplementary.pdf
